# Supplementary material for: Evolution of Salmonella enterica serotype Typhimurium driven by anthropogenic selection and niche adaptation
Source: PLoS Genet. 2020 Jun 8;16(6):e1008850. doi: 10.1371/journal.pgen.1008850 (PMC7302871; doi:10.1371/journal.pgen.1008850)
Supplement: S2 Table — The identifier column corresponds to the study-identifier column in S1 Table. Presence of genes are indicated by ‘1’. Table can be viewed at https://www.dropbox.com/sh/dh84yyc4tguirw3/AABnbbrSPtqEcjGY6IR6GggLa?dl=0. (XLSX) [file pgen.1008850.s007.xlsx]

## Sheet: Supplementary_table_2
identifier	Col156	Col8282	ColE10	ColRNAI	Col_BS512_	Col_BS512__1	ColpVC	IncA_C.	IncFI.	IncFIA	IncFIA_HI1_	IncFIB_.	IncFIB_AP001918_	IncFII_S_	IncFII_p.	IncHI1A	IncHI1B_.	IncI1	IncQ1	IncX1	IncX1_1	aadA.	aadA._1	aadB	aph_3___I.	blaCARB_.	blaOXA_._2	blaTEM_.	catA1	cml.	dfrA1	dfrA12	dfrA14	dfrA23	floR	strA	strB	sul.	sul2	sul3	tet_A_	tet_B_	tet_C_	tet_G_	ECS88_3547	SNSL254_A4927.	SNSL254_A4930.	SNSL254_A4931.	STM0278
1												1		1																															1	1	1	1	1
2												1		1																															1	1	1	1	1
3																																													1	1	1	1	1
4																			1									1								1	1		1			1			1	1	1	1	1
5												1		1																															1	1	1	1	1
6																																													1	1	1	1	1
7											1	1		1		1	1																									1				1	1	1	1
8																			1									1								1	1		1			1			1	1	1	1	1
9												1		1																															1	1	1	1	1
10												1		1																															1	1	1	1
11												1		1																															1	1	1	1
12												1		1									1			1									1			1						1	1	1	1	1	1
13			1	1								1		1																													1		1	1	1	1	1
14	1	1																																											1	1	1	1	1
15												1		1																															1	1	1	1	1
16														1				1	1									1			1					1	1		1			1			1	1	1	1	1
17												1		1																															1	1	1	1
18												1		1																																1	1	1	1
19							1					1		1																																1	1	1	1
20																																													1	1	1	1	1
21									1			1		1					1			1	1					1		1		1				1	1		1	1	1				1	1	1	1	1
22												1		1																																1	1	1
23												1		1																															1	1	1	1
24										1				1																															1	1	1	1
25												1		1					1																	1	1		1		1					1	1	1	1
26												1		1					1			1	1					1		1		1				1	1		1	1	1				1	1	1	1	1
27																			1									1								1	1		1			1				1	1	1	1
28																																													1	1	1	1	1
29									1				1																													1			1	1	1	1	1
30																																													1	1	1	1	1
31					1	1						1		1																															1	1	1	1	1
32					1	1						1		1																																1	1	1	1
33																																													1	1	1	1	1
34																			1									1								1	1		1			1			1	1	1	1	1
35	1																																												1	1	1	1	1
36	1											1		1																															1	1	1	1	1
37												1		1																			1				1		1						1	1	1	1	1
38												1		1																			1				1		1						1	1	1	1	1
39																																													1	1	1	1	1
40												1		1									1			1									1			1						1	1	1	1	1	1
41												1		1									1															1							1	1	1	1	1
42												1		1					1																	1	1		1		1					1	1	1	1
43												1		1					1																	1	1		1		1				1	1	1	1	1
44																																													1	1	1	1	1
45														1														1													1				1	1	1	1	1
46																																													1	1	1	1	1
47																																													1	1	1	1	1
48																																													1	1	1	1
49																																													1	1	1	1
50												1		1									1			1							1		1			1	1					1	1	1	1	1	1
51																																													1	1	1	1	1
52												1		1																															1	1	1	1	1
53							1					1		1																															1	1	1	1	1
54												1		1						1	1																								1	1	1	1	1
55																		1																											1	1	1	1	1
56												1		1																															1	1	1	1	1
57														1					1									1								1	1		1		1				1	1	1	1	1
58												1		1																															1	1	1	1	1
59																																													1	1	1	1	1
60														1																															1	1	1	1	1
61										1			1		1				1														1				1		1			1			1	1	1	1	1
62																																													1	1	1	1	1
63																																													1	1	1	1	1
64																																													1	1	1	1	1
65																																													1	1	1	1	1
66														1					1									1								1	1		1		1				1	1	1	1	1
67														1																									1						1	1	1	1	1
68	1											1		1																															1	1	1	1	1
69												1		1																															1	1	1	1	1
70										1			1		1																		1				1		1			1			1	1	1	1	1
71																																													1	1	1	1	1
72		1								1			1		1																											1			1	1	1	1	1
73												1		1																															1	1	1	1	1
74												1		1																															1	1	1	1	1
75												1		1																															1	1	1	1	1
76												1		1																															1	1	1	1	1
77										1			1		1				1														1				1		1			1			1	1	1	1	1
78	1																		1									1								1	1		1			1			1	1	1	1	1
79												1		1									1			1									1			1						1	1	1	1	1	1
80							1					1		1																															1	1	1	1	1
81												1		1																															1	1	1	1	1
82																																													1	1	1	1	1
83												1		1																																1	1	1	1
84																																													1	1	1	1	1
85																																													1	1	1	1	1
86							1					1		1																															1	1	1	1	1
87							1					1		1																									1				1			1	1	1	1
88							1					1		1																															1	1	1	1	1
89																																													1	1	1	1	1
90																																													1	1	1	1	1
91																																													1	1	1	1	1
92												1		1																															1	1	1	1	1
93												1		1																															1	1	1	1	1
94												1		1																																1	1	1	1
95												1		1																															1	1	1	1	1
96												1		1																															1	1	1	1	1
97	1											1		1					1									1								1	1		1		1					1	1	1	1
98												1		1									1			1									1			1						1	1	1	1	1	1
99												1		1					1						1											1	1		1		1				1	1	1	1	1
100												1		1					1																	1	1		1		1				1	1	1	1	1
101			1									1		1																													1		1	1	1	1	1
102														1					1									1								1	1		1		1				1	1	1	1	1
103																																									1				1	1	1	1	1
104														1																															1	1	1	1	1
105														1					1									1								1	1		1		1				1	1	1	1	1
106														1					1									1								1	1		1		1				1	1	1	1	1
107																			1									1								1	1		1		1				1	1	1	1	1
108												1		1					1			1	1					1		1		1				1	1		1	1	1				1	1	1	1	1
109																																													1	1	1	1	1
110										1			1		1																											1			NA	NA	NA	NA	NA
111										1			1		1																											1			NA	NA	NA	NA	NA
112										1			1		1																											1			NA	NA	NA	NA	NA
113												1		1									1			1									1			1						1	NA	NA	NA	NA	NA
114												1		1																															1	1	1	1	1
115										1					1																														1	1	1	1	1
116	1													1																											1				1	1	1	1	1
117					1	1		1														1	1							1								1	1	1					1	1	1	1	1
118																			1									1								1	1		1			1			1	1	1	1	1
119																			1									1								1	1		1			1			1	1	1	1	1
120																			1									1								1	1		1			1			1	1	1	1	1
121												1		1																															1	1	1	1	1
122												1		1						1	1																								1	1	1	1	1
123												1		1								1		1			1							1				1							1	1	1	1	1
124	NA	NA	NA	NA	NA	NA	NA	NA	NA	NA	NA	NA	NA	NA	NA	NA	NA	NA	NA	NA	NA	1						1	1		1					1	1	1	1						1	1	1	1	1
125												1		1									1			1									1									1	1	1	1	1	1
126												1		1																															1	1	1	1	1
127												1		1																															1	1	1	1	1
128												1		1														1																	1	1	1	1	1
129																			1									1								1	1		1			1			1	1	1	1	1
130																																													1	1	1	1	1
131												1		1				1	1																	1	1		1						1	1	1	1	1
132												1		1																															1	1	1	1	1
133												1		1																															1	1	1	1	1
134																																													1	1	1	1	1
[truncated: 332 more columns]
