# Supplementary material for: Evolution of Salmonella enterica serotype Typhimurium driven by anthropogenic selection and niche adaptation
Source: PLoS Genet. 2020 Jun 8;16(6):e1008850. doi: 10.1371/journal.pgen.1008850 (PMC7302871; doi:10.1371/journal.pgen.1008850)
Supplement: S4 Table — The presence of HDCS alleles was determined in-silico using SRST2 reported in Fig 1. The study identifier refers to isolates in S1 Table. Alleles are specified as wild-type (WT) or HDCS. In some cases, multiple HDCS forms were determined to be present and these are denoted as HDCS1 or HDCS2 etc. Table can be viewed at https://www.dropbox.com/sh/dh84yyc4tguirw3/AABnbbrSPtqEcjGY6IR6GggLa?dl=0. (XLSX) [file pgen.1008850.s009.xlsx]

## Sheet: Supplementary_table_4
sseI	avrA	lpfD	sseK3	sadA	tsr	pipD	fimH	katE	siiC	siiE	sseJ	ratB	sseL	gtgE	fepE	stfD	gogB	cigR	stbD	sseK2	ttrB	mgtA	safC	names
WT	WT	WT	WT	WT	WT	WT	WT	WT	WT	WT	WT	HDCS	WT	WT	WT	WT	WT	WT	WT	WT	WT	WT	WT	1
WT	WT	WT	HDCS	WT	WT	WT	WT	WT	WT	WT	WT	WT	WT	WT	WT	WT	WT	WT	WT	WT	WT	WT	WT	2
WT	WT	WT	HDCS	WT	WT	WT	HDCS	HDCS	HDCS	HDCS2	HDCS	HDCS	WT	WT	WT	WT	HDCS	WT	WT	HDCS	HDCS	WT	WT	3
WT	WT	HDCS	NA	WT	WT	WT	WT	WT	WT	WT	WT	WT	WT	WT	WT	WT	WT	WT	WT	WT	WT	WT	WT	4
WT	WT	WT	WT	WT	WT	WT	WT	WT	WT	HDCS2	WT	WT	WT	WT	WT	WT	WT	WT	WT	WT	WT	WT	WT	5
WT	WT	HDCS	NA	WT	WT	WT	WT	WT	WT	WT	WT	WT	WT	WT	WT	WT	WT	WT	WT	WT?	WT	WT	WT	6
WT	WT	WT	WT?	WT	WT	WT	WT	WT?	WT	WT	WT	WT	WT	WT	WT?	WT	WT	WT?	WT	WT	WT	WT	WT	7
WT	WT	HDCS	NA	WT	WT	WT	WT	WT	WT	WT	WT	WT	WT	WT	WT	WT	WT	WT	WT	WT	WT	WT	WT	8
WT	HDCS	HDCS	NA	WT	WT	WT	WT	WT	WT	WT	WT	WT	WT	WT	WT	WT	WT	WT	WT	WT	WT	WT	WT	9
WT?	WT?	WT	WT	WT	WT	HDCS	WT	WT	NA	WT	WT?	HDCS2	NA	NA	WT	WT	NA	WT	WT	NA	WT	WT	WT	10
WT	WT	WT	WT	WT	WT	WT	HDCS	HDCS	HDCS	HDCS3	WT	HDCS	WT	WT	WT	WT	WT	WT	WT	WT	WT	WT	WT	11
WT	WT	HDCS	NA	WT	WT	WT	WT	WT	WT	WT	WT	WT	WT	WT	WT	WT	WT	WT	WT	WT	WT	WT	WT	12
WT	WT	HDCS	NA	WT	WT	WT	WT	WT	WT	WT	WT	WT	WT	WT	WT	WT	WT	WT	WT	WT	WT	WT	WT	13
NA	WT	HDCS	NA	WT	WT	WT	WT	WT	WT	WT	WT	WT	WT	WT	WT	WT	WT	WT	WT	WT	WT	WT	WT	14
WT	WT	WT	HDCS	WT	WT	WT	WT	HDCS	WT	WT	WT	WT	WT	WT	WT	HDCS	HDCS2	WT	WT	WT	WT	WT	WT	15
WT	WT	HDCS	NA	WT	WT	WT	WT	WT	WT	WT	WT	WT	WT	WT	WT	WT	WT	WT	WT	WT	WT	WT	WT	16
WT	WT	WT	WT	WT	WT	WT	HDCS	HDCS	HDCS	HDCS3	WT	WT	WT	WT	WT	WT	WT	WT	WT	WT	WT	WT	WT	17
WT	WT	HDCS	NA	WT	WT	WT	WT	WT?	WT	WT	WT	WT	WT	WT	WT	WT?	WT	WT	WT	WT	WT	WT	WT	18
WT	WT	WT	WT	WT	WT	WT	WT	WT	WT	WT	WT	HDCS	WT	WT	WT	WT	WT	WT	WT	WT	WT	WT	WT	19
WT	WT	WT	HDCS	WT?	WT	WT?	HDCS	HDCS	HDCS	HDCS	HDCS	WT	WT	WT	WT	WT	HDCS?	WT	WT	HDCS	WT	WT	WT	20
WT	HDCS	HDCS	NA	HDCS	HDCS	WT	WT	WT	WT	HDCS3	WT	WT	WT	WT	WT	WT	WT	WT	WT	WT	WT	WT	WT	21
WT	WT	WT	WT	WT	WT	WT	HDCS	HDCS	HDCS	HDCS3	WT	WT	WT	WT	WT	WT	WT	WT	WT	WT	WT	WT	WT	22
WT	WT	WT	WT	WT	WT	WT	HDCS	HDCS	HDCS	HDCS3	WT	HDCS	WT	WT	WT	WT	WT	WT	WT	WT	WT	WT	WT	23
WT	WT	HDCS	NA	WT	WT	WT	WT	WT	WT	NA	WT	NA	WT	NA	WT	NA	NA	WT	HDCS	WT	WT	WT	NA	24
WT	HDCS	HDCS	NA	HDCS	WT	WT	WT	WT	WT	WT	WT	WT	WT	WT	WT	WT	WT	WT	WT	WT	WT	WT	WT	25
WT	HDCS	HDCS	NA	HDCS	HDCS	WT	WT	WT	WT	WT	WT	WT	WT	WT	WT	WT	WT	WT	WT	WT	WT	WT	WT	26
WT	WT	HDCS	NA	WT	WT	WT	WT	WT	WT	WT	WT	WT	WT	WT	WT	WT	WT	WT	WT	WT	WT	WT	WT	27
WT	HDCS	HDCS	NA	WT	WT	WT	WT	WT	WT	WT	WT	WT	WT	WT	WT	WT	NA	WT	WT	WT	WT	WT	WT	28
WT	HDCS	HDCS	NA	WT	WT	WT	WT	WT	WT	WT	WT	WT	WT	WT	WT	WT	WT	WT	WT	WT	WT	WT	WT	29
WT	HDCS	HDCS	NA	WT	WT	WT	WT	WT	WT	WT	WT	WT	WT	WT	WT	WT	NA	WT	WT	WT	WT	WT	WT	30
WT	WT	WT	WT	WT	WT	WT	HDCS	HDCS	WT	WT	WT	HDCS	WT	WT	WT	WT	WT	WT	WT	WT	WT	WT	WT	31
WT	WT	WT	WT	WT	WT	WT	HDCS	HDCS	WT	WT	WT	HDCS	WT	WT	WT	WT	WT	WT	WT	WT	WT	WT	WT	32
WT	HDCS	HDCS	NA	WT	WT	WT	WT	WT	WT	WT	WT	WT	WT	WT	WT	WT	NA	WT	WT	WT	WT	WT	WT	33
WT	WT	HDCS	NA	WT	WT	WT	WT	WT	WT	WT	WT	WT	WT	WT	WT	WT	WT	WT	WT	WT	WT	WT	WT	34
WT	HDCS	HDCS	NA	WT	WT	WT	WT	WT	WT	WT	WT	WT	WT	WT	WT	WT	WT	WT	WT	WT	WT	WT	WT	35
WT	WT	HDCS	NA	WT	WT	WT	WT	WT	WT	WT	WT	WT	WT	WT	WT	WT	WT	WT	NA	WT	WT	WT	WT	36
WT	HDCS	HDCS	NA	WT	WT	WT	WT	WT	WT	WT	WT	WT	WT	WT	WT	WT	WT	WT	WT	WT	WT	WT	WT	37
WT	WT	HDCS	NA	WT	WT	WT	WT	WT	WT	WT	WT	WT	WT	WT	WT	WT	WT	WT	WT	WT	WT	WT	WT	38
WT	HDCS	HDCS	NA	WT	WT	WT	WT	WT	WT	WT	WT	WT	WT	WT	WT	WT	WT	WT	WT	WT	WT	WT	WT	39
WT	WT	HDCS	NA	WT	WT	WT	WT	WT	WT	WT	WT	WT	WT	WT	WT	WT	WT	WT	WT	WT	WT	WT	WT	40
WT	WT	HDCS	NA	WT	WT	WT	WT	WT	WT	WT	WT	WT	WT	WT	WT	WT	WT	WT	WT	WT	WT	WT	WT	41
WT	HDCS	HDCS	NA	HDCS	WT	WT	WT	WT	WT	WT	WT	WT	WT	WT	WT	WT	WT	WT	WT	WT	WT	WT	WT	42
WT	HDCS	HDCS	NA	HDCS	WT	WT	WT	WT	WT	WT	WT	WT	WT	WT	WT	WT	WT	WT	WT	WT	WT	WT	WT	43
WT	HDCS	HDCS	NA	WT	WT	WT	WT	WT	WT	WT	WT	WT	WT	WT	WT	WT	WT	WT	WT	WT	WT	WT	WT	44
WT	WT	HDCS	NA	WT	WT	WT	WT	WT	WT	WT	WT	WT	WT	WT	WT	WT	WT	WT	WT	WT	WT	WT	WT	45
WT	WT	WT	HDCS	WT	WT	WT	HDCS	HDCS	HDCS	HDCS	HDCS	HDCS	WT	WT	WT	WT	HDCS	WT	WT	HDCS	HDCS	WT	WT	46
WT	WT	WT	HDCS	WT	WT	WT	HDCS	HDCS	HDCS	HDCS	HDCS	HDCS	WT	WT	WT	WT	HDCS	WT	WT	HDCS	HDCS	WT	WT	47
WT	WT	HDCS	NA	WT	WT	WT	WT	WT	WT	WT	WT	NA	WT	WT	WT	WT	NA	WT	HDCS	WT	WT	WT	NA	48
WT	WT	HDCS	NA	WT	WT	WT	WT	WT	WT	WT	WT	WT	WT	WT	WT	WT	NA	WT	HDCS	WT	WT	WT	WT	49
WT	WT	HDCS	NA	WT	WT	WT	WT	WT	WT	WT	WT	WT	WT	WT	WT	WT	WT	WT	WT	WT	WT	WT	WT	50
WT	HDCS	HDCS	NA	WT	WT	WT	WT	WT	WT	WT	WT	WT	WT	WT	WT	WT	WT	WT	WT	WT	WT	WT	WT	51
WT	WT	WT	WT	WT	WT	WT	HDCS	HDCS	WT	HDCS2	WT	HDCS	WT	WT	WT	WT	WT	WT	WT	WT	WT	WT	WT	52
WT	WT	WT	HDCS	WT	WT	WT	WT	HDCS	WT	HDCS2	WT	HDCS	WT	HDCS2	HDCS	WT	WT	WT	WT	WT	WT	WT	WT	53
WT	HDCS	HDCS	NA	WT	WT	WT	WT	WT	WT	WT	WT	WT	WT	WT	WT	WT	WT	WT	WT	WT	WT	WT	WT	54
WT	WT	HDCS	NA	WT	WT	WT	WT	WT	WT	WT	WT	WT	WT	NA	WT	WT	NA	WT	WT	WT	WT	WT	WT	55
WT	WT	WT	WT	WT	WT	WT	HDCS	HDCS	WT	HDCS2	WT	HDCS	WT	WT	WT	WT	WT	WT	WT	WT	WT	WT	WT	56
WT	WT	HDCS	NA	WT	WT	WT	WT	WT	WT	WT	WT	WT	WT	WT	WT	WT	WT	WT	WT	WT	WT	WT	WT	57
WT	HDCS	HDCS	NA	HDCS	WT	WT	WT	WT	WT	WT	WT	WT	WT	WT	WT	WT	WT	WT	WT	WT	WT	WT	WT	58
WT	WT	WT	HDCS	WT	WT	WT	HDCS	HDCS	HDCS	HDCS?	HDCS	WT	WT	WT	WT	WT	HDCS	WT	WT	HDCS	WT	WT	WT	59
WT	WT	HDCS	NA	WT	WT	WT	WT	WT	WT	WT	WT	WT	WT	WT	WT	WT	WT	WT	WT	WT	WT	WT	WT	60
WT	HDCS	HDCS	NA	WT	WT	WT	WT	WT	WT	WT	WT	WT	WT	WT	WT	WT	WT	WT	WT	WT	WT	WT	WT	61
WT	HDCS	HDCS	NA	WT	WT	WT	WT	WT	WT	WT	WT	WT	WT	WT	WT	WT	WT	WT	WT	WT	WT	WT	WT	62
WT	HDCS	HDCS	NA	WT	WT	WT	WT	WT	WT	HDCS3	WT	WT	WT	WT	WT	WT	WT	WT	WT	WT	WT	WT	WT	63
WT	HDCS	HDCS	NA	WT	WT	WT	WT	WT	WT	WT	WT	WT	WT	WT	WT	WT	WT	WT	WT	WT	WT	WT	WT	64
WT	HDCS	HDCS	NA	WT	WT	WT	WT	WT	WT	WT	WT	WT	WT	WT	WT	WT	WT	WT	WT	WT	WT	WT	WT	65
HDCS	WT	HDCS	NA	WT	WT	WT	WT	WT	WT	WT	WT	WT	WT	WT	WT	WT	WT	WT	WT	WT	WT	WT	WT	66
WT	WT	WT	WT	WT	WT	WT	WT	WT	WT	WT	WT	HDCS	NA	WT	WT	WT	WT	WT	WT	WT	WT	WT	WT	67
WT	WT	HDCS	NA	WT	WT	WT	WT	WT	WT	WT	WT	WT	WT	WT	WT	WT	WT	WT	WT	WT	WT	WT	WT	68
WT	WT	HDCS	NA	WT	WT	WT	WT	WT	WT	WT	WT	WT	WT	WT	WT	WT	WT	WT	WT	WT	WT	WT	WT	69
WT	HDCS	HDCS	NA	WT	WT	WT	WT	WT	WT	WT	WT	WT	WT	WT	WT	WT	WT	WT	WT	WT	WT	WT	WT	70
WT	HDCS	HDCS	NA	WT	WT	WT	WT	WT	WT	WT	WT	WT	WT	WT	WT	WT	WT	WT	WT	WT	WT	WT	WT	71
WT	HDCS	HDCS	NA	WT	WT	WT	WT	WT	WT	WT	WT	WT	WT	WT	WT	WT	WT	WT	WT	WT	WT	WT	WT	72
WT	WT	WT	HDCS	WT	WT	WT	WT	WT	WT	WT	WT	HDCS2	WT	WT	WT	WT	WT	WT	WT	WT	WT	WT	WT	73
WT	WT	WT	HDCS	WT	WT	WT	WT	WT	WT	WT	WT	HDCS2	WT	WT	WT	WT	WT	WT	WT	WT	WT	WT	WT	74
WT	WT	WT	HDCS	WT	WT	WT	WT	HDCS	WT	WT	WT	WT	WT	WT	WT	HDCS	HDCS2	WT	WT	WT	WT	WT	WT	75
WT	WT	WT	HDCS	WT	WT	WT	WT	HDCS	WT	WT	WT	WT	WT	WT	WT	HDCS	HDCS2	WT	WT	WT	WT	WT	WT	76
WT	HDCS	HDCS	NA	WT	WT	WT	WT	WT	WT	WT	WT	WT	WT	WT	WT	WT	WT	WT	WT	WT	WT	WT	WT	77
WT	WT	HDCS	NA	WT	WT	WT	WT	WT	WT	WT	WT	WT	WT	WT	WT	WT	WT	WT	WT	WT	WT	WT	WT	78
WT	WT	HDCS	NA	WT	WT	WT	WT	WT	WT	WT	WT	WT	WT	WT	WT	WT	WT	WT	WT	WT	WT	WT	WT	79
WT	WT	WT	WT	WT	WT	WT	HDCS	HDCS	WT	HDCS2	WT	HDCS	HDCS	HDCS2	HDCS	WT	WT	WT	WT	WT	WT	WT	WT	80
WT	WT	WT	WT	WT	WT	WT	WT	WT	WT	WT	WT	WT	WT	WT	WT	HDCS	WT	WT	WT	WT	WT	WT	WT	81
WT	WT	HDCS	NA	WT	WT	WT	WT	WT	WT	WT	WT	WT	WT	WT	WT	WT	WT	WT	WT	WT	WT	WT	WT	82
WT	WT	WT	WT	WT	WT	WT	WT	WT	WT	WT	WT	WT	WT?	WT	WT	WT	HDCS2	WT	WT	WT	WT	WT	WT	83
WT	WT	WT	HDCS	WT	WT	WT	HDCS	HDCS	HDCS	HDCS2	HDCS	HDCS	WT	WT	WT	WT	HDCS	WT	WT	HDCS	WT	WT	WT	84
WT	WT	WT	HDCS	WT	WT	WT	HDCS	HDCS	HDCS	HDCS3	HDCS	HDCS	WT	WT	WT	WT	HDCS	WT	WT	HDCS	HDCS	WT	WT	85
WT	WT	WT	WT	WT	WT	WT	HDCS	HDCS	WT	HDCS2	WT	HDCS	HDCS	HDCS2	HDCS	WT	WT	WT	WT	WT	WT	WT	WT	86
WT	WT	WT	NA	WT	WT	WT	WT	WT	WT	WT	WT	HDCS	WT	WT	WT	WT	WT	WT	WT	WT	WT	WT	WT	87
WT	WT	WT	WT	WT	WT	WT	WT	WT	WT	WT	WT	HDCS	WT	WT	WT	WT	WT	WT	WT	WT	WT	WT	WT	88
WT	WT	WT	HDCS	WT	WT	WT	HDCS	HDCS	HDCS	HDCS	HDCS	HDCS	WT	WT	WT	WT	HDCS	WT	WT	HDCS	HDCS	WT	WT	89
WT	WT	WT	HDCS	WT	WT	WT	HDCS	HDCS	HDCS	HDCS	HDCS	HDCS	WT	WT	WT	WT	HDCS	WT	WT	HDCS	HDCS	WT	WT	90
WT	WT	WT	HDCS	WT	WT	WT	HDCS	HDCS	HDCS	HDCS?	HDCS	HDCS	WT	WT	WT	WT	HDCS	WT	WT	HDCS	HDCS	WT	WT	91
WT	WT	WT	WT	WT	WT	WT	WT	HDCS	WT	WT	WT	WT	WT	WT	WT	WT	WT	WT	WT	WT	WT	WT	WT	92
WT	WT	WT	WT	WT	WT	WT	WT	WT	WT	WT	WT	HDCS	WT	WT	WT	WT	WT	WT	WT	WT	WT	WT	WT	93
WT	WT	WT	WT	WT	WT	WT	WT	HDCS	WT	WT	WT	WT	WT	WT	WT	WT	WT	WT	WT	WT	WT	WT	WT	94
WT	WT	WT	HDCS	WT	WT	WT	WT	WT	WT	WT	WT	WT	WT	WT	WT	HDCS	NA	WT	WT	WT	WT	WT	WT	95
WT	WT	WT	HDCS	WT	WT	WT	WT	WT	WT	WT	WT	WT	WT	WT	WT	HDCS	NA	WT	WT	WT	WT	WT	WT	96
WT	WT	HDCS	NA	HDCS	HDCS	WT	WT	WT	WT	WT	WT	WT	WT	WT	WT	WT	WT	WT	WT	WT	WT	WT	WT	97
WT	WT	HDCS	NA	WT	WT	WT	WT	WT	WT	WT	WT	WT	WT	WT	WT	WT	WT	WT	WT	WT	WT	WT	WT	98
WT	HDCS	HDCS	NA	HDCS	WT	WT	WT	WT	WT	WT	WT	WT	WT	WT	WT	WT	WT	WT	WT	WT	WT	WT	WT	99
WT	HDCS	HDCS	NA	WT	HDCS?	WT	WT	WT	WT	WT	WT	WT	WT	WT	WT	WT	WT	WT	WT	WT	WT	WT	WT	100
WT	WT	HDCS	NA	WT	WT	WT	WT	WT	WT	WT	WT	WT	WT	WT	WT	WT	WT	WT	WT	WT	WT	WT	WT	101
HDCS	WT	HDCS	NA	WT	WT	WT	WT	WT	WT	HDCS2	WT	WT	WT	WT	WT	WT	WT	WT	WT	WT	WT	WT	WT	102
HDCS	WT	HDCS	NA	WT	WT	WT	WT	WT	WT	WT	WT	WT	WT	WT	WT	WT	WT	WT	WT	WT	WT	WT	WT	103
HDCS	WT	HDCS	NA	WT	WT	WT	WT	WT	WT	WT	WT	WT	WT	WT	WT	WT	WT	WT	WT	WT	WT	WT	WT	104
HDCS	WT	HDCS	NA	WT	WT	WT	WT	WT	WT	WT	WT	WT	WT	WT	WT	WT	WT	WT	WT	WT	WT	WT	WT	105
WT	WT	HDCS	NA	WT	WT	WT	WT	WT	WT	WT	WT	WT	WT	WT	WT	WT	WT	WT	WT	WT	WT	WT	WT	106
WT	WT	HDCS	NA	WT	WT	WT	WT	WT	WT	WT	WT	WT	WT	WT	WT	WT	WT	WT	WT	WT	WT	WT	WT	107
HDCS	WT	HDCS	NA	HDCS	HDCS	WT	WT	WT	WT	WT	WT	WT	WT	WT	WT	WT	WT	WT	WT	WT	WT	WT	WT	108
WT	HDCS	HDCS	NA	WT	WT	WT	WT	WT	WT	WT	WT	WT	WT	WT	WT	WT	WT	WT	WT	WT	WT	WT	WT	109
WT	HDCS	HDCS	NA	WT	WT	WT	WT	WT	WT	WT	WT	WT	WT	WT	WT	WT	WT	WT	WT	WT	WT	WT	WT	110
WT	HDCS	HDCS	NA	WT	WT	WT	WT	WT	WT	WT	WT	WT	WT	WT	WT	WT	WT	WT	WT	WT	WT	WT	WT	111
WT	HDCS	HDCS	NA	WT	WT	WT	WT	WT	WT	HDCS2	WT	WT	WT	WT	WT	WT	WT	WT	WT	WT	WT	WT	WT	112
WT	WT	HDCS	NA	WT	WT	WT	WT	WT	WT	WT	WT	WT	WT	WT	WT	WT	WT	WT	WT	WT	WT	WT	WT	113
WT	WT	HDCS	NA	WT	WT	WT	WT	WT	WT	WT	WT	WT	WT	WT	WT	WT	WT	WT	WT	WT	WT	WT	WT	114
WT	HDCS	HDCS	NA	WT	WT	WT	WT	WT	WT	WT	WT	WT	WT	WT	WT	WT	WT	WT	WT	WT	WT	WT	WT	115
WT	WT	HDCS	NA	WT	WT	WT	WT	WT	WT	WT	WT	WT	WT	WT	WT	WT	WT	WT	WT	WT	WT	WT	WT	116
HDCS	WT	HDCS	NA	WT	WT	WT	WT	WT	WT	WT	WT	WT	WT	WT	WT	WT	WT	WT	WT	WT	WT	WT	WT	117
WT	WT	HDCS	NA	WT	WT	WT	WT	WT	WT	HDCS2	WT	WT	WT	WT	WT	WT	WT	WT	WT	WT	WT	WT	WT	118
WT	WT	HDCS	NA	WT	WT	WT	WT	WT	WT	HDCS2	WT	WT	WT	WT	WT	WT	WT	WT	WT	WT	WT	WT	WT	119
WT	WT	HDCS	NA	WT	WT	WT	WT	WT	WT	HDCS2	WT	WT	WT	WT	WT	WT	WT	WT	WT	WT	WT	WT	WT	120
WT	WT	WT	WT	WT	WT	WT	WT	WT	WT	WT	WT	WT	WT	HDCS	WT	WT	WT	WT	WT	WT	WT	HDCS	WT	121
WT	WT	WT	WT	WT	WT	WT	WT	WT	WT	WT	WT	WT	WT	HDCS	WT	WT	WT	WT	WT	WT	WT	HDCS	WT	122
WT	WT	WT	WT	WT	WT	WT	WT	WT	WT	WT	WT	HDCS2	WT	WT	WT	WT	WT	WT	WT	WT	WT	WT	HDCS	123
HDCS	WT	WT	WT	WT	WT	HDCS	WT	WT	WT	WT	WT	HDCS2	WT	WT	WT	WT	WT	WT	WT	WT	WT	WT	WT	124
WT	WT	HDCS	NA	WT	WT	WT	WT	WT	WT	WT	WT	WT	WT	WT	WT	WT	WT	WT	WT	WT	WT	WT	WT	125
WT	WT	WT	WT	WT	WT	WT	WT	WT	WT	WT	WT	WT	WT	HDCS	WT	WT	WT	WT	WT	WT	WT	HDCS	WT	126
WT	WT	WT	WT	WT	WT	WT	WT	WT	WT	WT	WT	WT	WT	WT	WT	HDCS	HDCS2	WT	HDCS	WT	WT	WT	WT	127
WT	HDCS	HDCS	NA	HDCS	HDCS	WT	WT	WT	WT	WT	WT	WT	WT	WT	WT	WT	WT	WT	WT	WT	WT	WT	WT	128
WT	WT	HDCS	NA	WT	WT	WT	WT	WT	WT	WT	WT	WT	WT	WT	WT	WT	WT	WT	WT	WT	WT	WT	WT	129
WT	WT	HDCS	NA	WT	WT	WT	WT	WT	WT	WT	NA	WT	WT	WT	WT	WT	WT	WT	WT	WT	WT	WT	WT	130
WT	WT	WT	WT	WT	WT	WT	WT	WT	WT	WT	WT	HDCS	WT	WT	WT	WT	WT	WT	WT	WT	WT	WT	WT	131
WT	WT	WT	WT	WT	WT	WT	WT	WT	WT	WT	WT	WT	WT	WT	WT	HDCS	HDCS2	WT	WT	WT	WT	WT	WT	132
WT	WT	WT	WT	WT	WT	WT	WT	WT	WT	WT	WT	WT	WT	WT	WT	HDCS	HDCS2	WT	WT	WT	WT	WT	WT	133
WT	WT	WT	HDCS	WT	WT	WT	HDCS	HDCS	HDCS	HDCS	HDCS	HDCS	WT	WT	WT	WT	HDCS	WT	WT	HDCS	HDCS	WT	WT	134
