# Supplementary material for: Evolution of Salmonella enterica serotype Typhimurium driven by anthropogenic selection and niche adaptation
Source: PLoS Genet. 2020 Jun 8;16(6):e1008850. doi: 10.1371/journal.pgen.1008850 (PMC7302871; doi:10.1371/journal.pgen.1008850)
Supplement: S5 Table — Isolate identifier corresponds to the identifier column in S1 Table. The mean delta bitscore (DBS) for the proteome of each strain, the number of proteins with a DBS greater than ten. Invasiveness index for each isolate is indicated. (XLSX) [file pgen.1008850.s010.xlsx]

## Sheet: Supplementary_table_5
identier	mean DBS	no. DBS	Invasive
1	-0.0369714	4	0.143
2	0.00327057	7	0.1382
3	-0.0045597	17	0.1488
4	-0.0444996	8	0.1141
5	-0.0460011	5	0.1369
6	-0.0342742	9	0.1189
7	-0.068297	10	0.1528
8	-0.0546989	9	0.1141
9	-0.115582	9	0.1214
10	0.00208507	8	0.1494
11	0.0183596	11	0.1578
12	-0.0314689	9	0.1414
13	-0.109941	7	0.1147
14	-0.0519977	7	0.1126
15	-0.0326313	8	0.145
16	-0.0688933	8	0.113
17	-0.00322199	13	0.1578
18	-0.0392095	13	0.1265
19	-0.0452664	1	0.1364
20	0.00703518	17	0.1622
21	-0.0593679	8	0.1162
22	-0.0117442	12	0.1578
23	0.00272973	10	0.1578
24	NA	14	NA
25	-0.0516121	9	0.1138
26	-0.0479145	9	0.1144
27	-0.054486	8	0.1081
28	0.0348333	8	0.1205
29	-0.0374352	6	0.1124
30	-0.0315099	8	0.1155
31	-0.0381105	5	0.1192
32	0.0208094	5	0.1192
33	-0.0317653	8	0.1205
34	-0.0449853	8	0.1081
35	-0.0525076	7	0.1205
36	-0.0284392	10	0.1255
37	-0.0394231	7	0.1057
38	-0.0542125	8	0.1057
39	-0.0776786	7	0.1124
40	-0.0506406	10	0.1421
41	-0.0261934	8	0.1346
42	-0.0377436	8	0.1128
43	-0.0510471	9	0.1128
44	-0.0285273	6	0.1173
45	-0.0462975	8	0.1416
46	0.0283984	16	0.139
47	-0.00508523	16	0.1464
48	NA	11	NA
49	NA	11	NA
50	-0.0446445	9	0.1525
51	-0.0511458	6	0.1135
52	0.028317	7	0.1842
53	0.012075	11	0.1505
54	-0.00374022	8	0.1143
55	-0.0629287	13	0.1161
56	0.0542385	8	0.1748
57	-0.0688744	9	0.1477
58	0.00533289	10	0.1079
59	0.0139363	17	0.1424
60	-0.046	9	0.1063
61	0.0125693	8	0.1239
62	-0.0534939	8	0.1124
63	-0.046256	6	0.1145
64	0.00925034	7	0.1133
65	-0.0348564	8	0.1124
66	-0.0865139	7	0.1416
67	-0.0430921	1	0.1324
68	-0.00443302	8	0.1411
69	-0.0584109	9	0.1395
70	-0.0560366	8	0.1169
71	-0.0243439	8	0.1164
72	-0.0609168	7	0.1321
73	-0.0348627	4	0.1519
74	0.027381	5	0.1452
75	-0.00983819	8	0.145
76	0.0610148	8	0.1565
77	-0.0365519	8	0.1401
78	-0.0285084	10	0.1218
79	-0.0537338	7	0.141
80	0.0253974	11	0.1545
81	-0.0302588	6	0.1283
82	-0.0344065	9	0.1108
83	0.0230993	14	0.1229
84	0.0226491	18	0.1326
85	0.0372377	15	0.1441
86	0.00102209	11	0.1574
87	-0.0278767	4	0.1395
88	0.00515933	0	0.1353
89	-0.0245523	16	0.1392
90	-0.0018328	17	0.1441
91	0.0387336	19	0.1348
92	-0.0332403	6	0.1552
93	-0.0678571	0	0.1356
94	-0.0582992	6	0.1503
95	-0.0499848	7	0.1236
96	-0.0333609	8	0.1391
97	-0.0380528	8	0.1185
98	-0.0345079	7	0.1395
99	-0.0452594	8	0.1079
100	-0.10591	7	0.122
101	-0.0554696	9	0.1196
102	0.0468633	8	0.1365
103	-0.0542538	8	0.15
104	-0.0479309	8	0.1365
105	-0.0135538	8	0.1394
106	-0.0489306	8	0.1365
107	-0.0237799	8	0.1365
108	-0.0806238	9	0.1112
109	-0.116741	8	0.119
110	-0.0717133	8	0.1248
111	-0.0324675	9	0.1248
112	-0.016036	7	0.1189
113	-0.0261181	10	0.1346
114	-0.0726501	10	0.1369
115	-0.0808385	9	0.1321
116	-0.0257585	8	0.1321
117	-0.0388331	11	0.1357
118	-0.0294152	8	0.1143
119	-0.0380207	9	0.1081
120	-0.0508101	8	0.1081
121	NA	10	0.1524
122	0.000971619	10	0.1927
123	-0.0656163	9	0.1563
124	0.00400227	8	0.1553
125	-0.0133311	10	0.1466
126	0.0162991	13	0.1453
127	-0.0198489	8	0.1516
128	-0.0556811	10	0.1122
129	-0.0615741	11	0.1081
130	-0.064827	11	0.1081
131	-0.0445867	2	0.1343
132	0.054211	8	0.1516
133	0.0891133	9	0.1516
134	-0.00182099	18	0.1392
